# Supplementary material for: Estimating Effects of Sea Level Rise on Benthic Biodiversity and Ecosystem Functioning in a Large Meso-Tidal Coastal Lagoon
Source: Biology (Basel). 2023 Jan 10;12(1):105. doi: 10.3390/biology12010105 (PMC9855350; doi:10.3390/biology12010105)
Supplement: Supplementary file 1 [file biology-12-00105-s001.zip]

Archive with 1 entries (1 files):
- biology-2109154-supplementary.pdf
